# Supplementary material for: In Vitro Regeneration of Stevia rebaudiana Bertoni Using Somaclonal Variation as a Tool for Genetic Diversification
Source: Genes (Basel). 2025 Oct 14;16(10):1203. doi: 10.3390/genes16101203 (PMC12562407; doi:10.3390/genes16101203)
Supplement: Supplementary file 1 [file genes-16-01203-s001.zip]

Archive with 11 entries (11 files):
- FigureS1.jpg
- FigureS10.jpg
- FigureS2.jpg
- FigureS3.jpg
- FigureS4.jpg
- FigureS5.jpg
- FigureS6.jpg
- FigureS7.jpg
- FigureS8.jpg
- FigureS9.jpg
- Table S1.pdf
